# Supplementary material for: Telecentric stereo 3D imaging with isotropic micrometer resolution bridges macro- and microscale in small Lepidopterans
Source: Sci Rep. 2025 Aug 6;15:28690. doi: 10.1038/s41598-025-13795-6 (PMC12329043; doi:10.1038/s41598-025-13795-6)
Supplement: Supplementary file 1 — Supplementary Information. [file 41598_2025_13795_MOESM1_ESM.zip]

Archive with 32 entries (28 files):
- Additional_Material/
- Additional_Material/Images_Sup_1/
- Additional_Material/Images_Sup_1/cam1_pos_0001_no_pattern.jpg
- Additional_Material/Images_Sup_1/cam2_pos_0001_no_pattern.jpg
- Additional_Material/Images_Sup_1/Lens Mount Alignment Plate.png
- Additional_Material/Images_Sup_1/microscopic_test_chart.bmp
- Additional_Material/point_clouds_Sup_2/
- Additional_Material/point_clouds_Sup_2/lens mount alignement plate_scaled_undistorted.ply
- Additional_Material/point_clouds_Sup_2/moth_scaled_undistorted_1.ply
- Additional_Material/point_clouds_Sup_2/moth_scaled_undistorted_10.ply
- Additional_Material/point_clouds_Sup_2/moth_scaled_undistorted_11.ply
- Additional_Material/point_clouds_Sup_2/moth_scaled_undistorted_12.ply
- Additional_Material/point_clouds_Sup_2/moth_scaled_undistorted_13.ply
- Additional_Material/point_clouds_Sup_2/moth_scaled_undistorted_2.ply
- Additional_Material/point_clouds_Sup_2/moth_scaled_undistorted_3.ply
- Additional_Material/point_clouds_Sup_2/moth_scaled_undistorted_4.ply
- Additional_Material/point_clouds_Sup_2/moth_scaled_undistorted_5.ply
- Additional_Material/point_clouds_Sup_2/moth_scaled_undistorted_6.ply
- Additional_Material/point_clouds_Sup_2/moth_scaled_undistorted_7.ply
- Additional_Material/point_clouds_Sup_2/moth_scaled_undistorted_8.ply
- Additional_Material/point_clouds_Sup_2/moth_scaled_undistorted_9.ply
- Additional_Material/point_clouds_Sup_2/reference plane_scaled_unidstorted.ply
- Additional_Material/point_clouds_Sup_2/resin sphere_scled_undistorted.ply
- Additional_Material/point_clouds_Sup_2/resin sphere_unscaled_distorted.ply
- Additional_Material/Program_Sup_3/
- Additional_Material/Program_Sup_3/000POS0Rekonstruktion100.pcf
- Additional_Material/Program_Sup_3/best_fit_sphere.m
- Additional_Material/Program_Sup_3/best_fit_sphere_fixed_radius.m
- Additional_Material/Program_Sup_3/Extrinsic_calibration.asv
- Additional_Material/Program_Sup_3/Extrinsic_calibration.m
- Additional_Material/Program_Sup_3/Kl.txt
- Additional_Material/Program_Sup_3/Kr.txt
