# Supplementary material for: Telecentric stereo 3D imaging with isotropic micrometer resolution bridges macro- and microscale in small Lepidopterans
Source: Sci Rep. 2025 Aug 6;15:28690. doi: 10.1038/s41598-025-13795-6 (PMC12329043; doi:10.1038/s41598-025-13795-6)
Supplement: Supplementary file 1 — Supplementary Information. [file 41598_2025_13795_MOESM1_ESM.zip › Additional_Material/Program_Sup_3/best_fit_sphere.m]

%%This program has been written by Andreas W. Stark from Franke Group, Institute of Applied Optics and Biophysics of the Friedrich Schiller University Jena, Germany, contact: <andreas.stark@uni-jena.de> 
%% Loading Data
ptCloud = pcread('resin sphere_scaled_undistorted.ply'); % file name
points = double(ptCloud.Location); % convert to double

%% Sphere fit
% Initial guess [x_center, y_center, z_center, radius]
initGuess = [mean(points(:,1)), mean(points(:,2)), mean(points(:,3)), (max(points(:,1)) - min(points(:,1)))/2];
options = optimoptions('lsqcurvefit', 'Display', 'off');

% Error function
sphereFit = @(params, data) sqrt((data(:,1) - params(1)).^2 + ...
                                 (data(:,2) - params(2)).^2 + ...
                                 (data(:,3) - params(3)).^2) - params(4);

% Curve fitting
fittedParams = lsqcurvefit(sphereFit, initGuess, points, zeros(size(points,1),1), [], [], options);

%% Extraction of results
center = fittedParams(1:3); % center
radius = fittedParams(4);   % radius

% Calculating standard deviation
distances = sqrt(sum((points - center).^2, 2)); 
stdDeviation = std(distances - radius);        

% Show results
disp('Results:');
disp(['Center: [' num2str(center) ']']);
disp(['Radius: ' num2str(radius)]);
disp(['Standard deviation: ' num2str(stdDeviation)]);
