# Supplementary material for: Telecentric stereo 3D imaging with isotropic micrometer resolution bridges macro- and microscale in small Lepidopterans
Source: Sci Rep. 2025 Aug 6;15:28690. doi: 10.1038/s41598-025-13795-6 (PMC12329043; doi:10.1038/s41598-025-13795-6)
Supplement: Supplementary file 1 — Supplementary Information. [file 41598_2025_13795_MOESM1_ESM.zip › Additional_Material/Program_Sup_3/best_fit_sphere_fixed_radius.m]

%%This program has been written by Andreas W. Stark from Franke Group, Institute of Applied Optics and Biophysics of the Friedrich Schiller University Jena, Germany, contact: <andreas.stark@uni-jena.de> 
%% Loading Data
ptCloud = pcread('resin sphere_scaled_undistorted.ply'); % read file
points = double(ptCloud.Location); % convert to double

%% fixed radius
fixedRadius = 2.5; % type in radius

% Initial guess for center [x_center, y_center, z_center]
initGuess = mean(points, 1);
options = optimoptions('lsqcurvefit', 'Display', 'off');

% optimization for center
sphereFitFixedR = @(center, data) sqrt((data(:,1) - center(1)).^2 + ...
                                       (data(:,2) - center(2)).^2 + ...
                                       (data(:,3) - center(3)).^2) - fixedRadius;

% Curve fitting
fittedCenter = lsqcurvefit(sphereFitFixedR, initGuess, points, ...
                           zeros(size(points,1),1), [], [], options);

%% Calculate deviation
distances = sqrt(sum((points - fittedCenter).^2, 2));
deviationFromRadius = distances - fixedRadius;
stdDeviation = std(deviationFromRadius);

%% Output
disp('Result:');
disp(['center point: [' num2str(fittedCenter) ']']);
disp(['radius (as given): ' num2str(fixedRadius)]);
disp(['standard deviation from sphere: ' num2str(stdDeviation)]);
