# Supplementary material for: Telecentric stereo 3D imaging with isotropic micrometer resolution bridges macro- and microscale in small Lepidopterans
Source: Sci Rep. 2025 Aug 6;15:28690. doi: 10.1038/s41598-025-13795-6 (PMC12329043; doi:10.1038/s41598-025-13795-6)
Supplement: Supplementary file 1 — Supplementary Information. [file 41598_2025_13795_MOESM1_ESM.zip › Additional_Material/Program_Sup_3/Extrinsic_calibration.asv]

%%This program has been written by Andreas W. Stark from Franke Group, Institute of applied optics and Biophysics of the Friedrich Schiller University Jena, Germany, contact: <andreas.stark@uni-jena.de> 

%% Load camera matrices/intrinsic matrices

filename1 = 'Kl.txt';
filename2 = 'Kr.txt';
% Daten als Tabelle einlesen

U = readtable(filename1, 'Delimiter', ' ', 'ReadVariableNames', false);
V = readtable(filename2, 'Delimiter', ' ', 'ReadVariableNames', false);

K1 = table2array(U);
K2 = table2array(V);

invK1 = inv(K1);
invK2 = inv(K2);

%% Load point pairs and filter by correlation value

pos=1;
s1=sprintf('000POS%01dRekonstruktion100.pcf',pos-1); 
fileID1 = fopen(s1);
dump = fscanf(fileID1, '%s', [1 1]);                           %kill first line in pcf-file
dump = fscanf(fileID1, '%s %s %s %s %s', [5 1]);               %kill second line in pcf-file
coord = fscanf(fileID1, '%d %d %f %f %f %f %f %f %f %f %f', [11 inf]); %restructure collumns into float and discrete numbers
Data=coord';
Data(Data(:,5)<0.93,:)=[];

imagePoints1=Data(:,1:2);
imagePoints2=Data(:,3:4);


%%Calculate pairs of possible extrinsics
%% Normalize points through inverse intrinsic matrices
normPoints1 = (invK1 * [imagePoints1'; ones(1, size(imagePoints1, 1))])';
normPoints2 = (invK2 * [imagePoints2'; ones(1, size(imagePoints2, 1))])';

% Berechnung der Fundamental-Matrix
F = estimateFundamentalMatrix(imagePoints1, imagePoints2);

% Berechnung der Essential-Matrix aus der Fundamental-Matrix
E = K2' * F * K1;

% Berechnung der möglichen Rotationen und Translationen aus der Essential-Matrix
[U, ~, V] = svd(E);

% Sicherstellen, dass die Determinanten positiv sind
if det(U) < 0
    U = -U;
end
if det(V) < 0
    V = -V;
end

% Berechnung der möglichen Rotationsmatrizen
W = [0 -1 0; 1 0 0; 0 0 1];
R1 = U * W * V';
R2 = U * W' * V';

% Berechnung der möglichen Translationsvektoren
t1 = U(:, 3);
t2 = -U(:, 3);

% Ausgabe der möglichen Lösungen
disp('Mögliche Rotationen (R-Matrizen):');
disp(R1);
disp(R2);
disp('Mögliche Translationen (t-Vektoren):');
disp(t1);
disp(t2);

% Hier können Sie eine der möglichen Lösungen auswählen.
% Zum Beispiel: 
R = R1;
t = t1;

disp('Ausgewählte R-Matrix:');
disp(R);
disp('Ausgewählter t-Vektor:');
disp(t);

% Beispielhafte Datei zum Speichern der Daten
filenameR1 = 'R1.txt';
filenameR2 = 'R2.txt';
filenamet1 = 't1.txt';
filenamet2 = 't2.txt';
filenameF = 'f.txt';
filenameE = 'e.txt';

% Speichern der 3D-Punkte in einer .txt-Datei
dlmwrite(filenameR1, R1, 'delimiter', ' ');
dlmwrite(filenameR2, R2, 'delimiter', ' ');
dlmwrite(filenamet1, t1, 'delimiter', ' ');
dlmwrite(filenamet2, t2, 'delimiter', ' ');
dlmwrite(filenameF, F, 'delimiter', ' ');
dlmwrite(filenameE, E, 'delimiter', ' ');
