# Supplementary material for: Telecentric stereo 3D imaging with isotropic micrometer resolution bridges macro- and microscale in small Lepidopterans
Source: Sci Rep. 2025 Aug 6;15:28690. doi: 10.1038/s41598-025-13795-6 (PMC12329043; doi:10.1038/s41598-025-13795-6)
Supplement: Supplementary file 1 — Supplementary Information. [file 41598_2025_13795_MOESM1_ESM.zip › Additional_Material/Program_Sup_3/Kr.txt]

3
3
251800 0 0
0 253000 0
0 0 1
